# Supplementary material for: Biomimetic remineralization of acid etched enamel using agarose hydrogel model
Source: F1000Res. 2018 Sep 17;7:1476. [Version 1] doi: 10.12688/f1000research.16050.1 (PMC6178904; doi:10.12688/f1000research.16050.1)
Supplement: Raw surface microhardness (SMH) and surface roughness (SR) [file f1000research-7-17529-s0000.tgz]

Archive with 1 entries (1 files):
- 04f51ebb-1c1b-4d10-8029-8e87e5115204_Raw_agrose_data.xlsx
