# Supplementary material for: Biomimetic remineralization of acid etched enamel using agarose hydrogel model
Source: F1000Res. 2018 Sep 17;7:1476. [Version 1] doi: 10.12688/f1000research.16050.1 (PMC6178904; doi:10.12688/f1000research.16050.1)
Supplement: Raw surface microhardness (SMH) and surface roughness (SR) [file f1000research-7-17529-s0000.tgz › 04f51ebb-1c1b-4d10-8029-8e87e5115204_Raw_agrose_data.xlsx]

## Sheet: Sheet1
								Surface micro-hardness Kgf/mm2
			Group I								Group II								Group III
2 days	Baseline		Demin		Remin.			4 days	Baseline		Demin		Remin.			6 days	Baseline		Demin		Remin.
Number	G1		G1		G1			Number	G2		G2		G2			Number	G3		G3		G3
1	313.094		170.556		196.422			1	275.885		170.645		202.89			1	270.678		177.506		226.385
2	252.875		185.432		199.54			2	313.08		242.18		200.74			2	203.984		188.197		250.89
3	220.425		175.765		193.746			3	230.516		170.2		201.98			3	279.23		170.781		259.59
4	253.977		165.589		201.75			4	260.46		150.646		223.48			4	255.18		166.489		260.48
5	242.916		154.696		187.98			5	204.177		141.704		215.78			5	277.606		175.981		235.63
6	248.446		170.765		190.13			6	230.447		146.175		235.17			6	272.68		180.153		250.125
7	250.916		148.876		192.408			7	223.521		180.394		225.764			7	260.65		160.342		232.393
8	245.976		199.889		219.817			8	230.776		146.175		241.891			8	255.679		185.486		220.45
9	260.77		168.671		189.98			9	290.204		198.434		218.67			9	235.89		170.261		245.95
average	254.377		171.138		196.864		average		251.007		171.839		218.485		average		256.842		175.022		242.433
maximum	313.094		199.889		219.817		maximum		313.08		242.18		241.891		maximum		279.23		188.197		220.45
minimum	220.425		148.876		187.98		minimum		204.177		141.704		200.74		minimum		203.984		160.342		220.45
SD	24.7306		15.2299		9.74233		SD		35.8786		32.4172		14.7564		SD		24.0475		8.98241		14.3657
samples	9		9		9		samples		9		9		9		samples		9		9		9

## Sheet: Sheet2
								Quantitative characterization of surface topography without contact (Surface roughness) μm
			Group I							Group II								Group III
2 days	Baseline		Demin.		Remin.		4 days	Baseline		Demin.		Remin.			6 days	Baseline		Demin.		Remin.
Number	G1		G1		G1		Number	G2		G2		G2			Number	G3		G3		G3
1	0.2506		0.2764		0.2699		1	0.2532		0.2741		0.2598			1	0.2536		0.2781		0.2525
2	0.254		0.2719		0.2659		2	0.2532		0.2717		0.2523			2	0.2538		0.2743		0.2589
3	0.2532		0.2765		0.2669		3	0.2532		0.2729		0.2601			3	0.2537		0.2744		0.2512
4	0.2527		0.2774		0.2674		4	0.2523		0.2723		0.2597			4	0.2542		0.2775		0.2553
5	0.2523		0.2743		0.2648		5	0.2518		0.2747		0.2564			5	0.2538		0.2788		0.2511
6	0.2521		0.2704		0.2654		6	0.2555		0.2772		0.2589			6	0.254		0.2722		0.2587
7	0.25322		0.2731		0.2631		7	0.2546		0.2729		0.2599			7	0.2537		0.2735		0.2543
8	0.2525		0.2712		0.2685		8	0.2817		0.2776		0.2634			8	0.2539		0.2798		0.2586
9	0.25342		0.2741		0.2649		9	0.2514		0.2789		0.2587			9	0.2532		0.2706		0.2532
average	0.252671		0.273922		0.266311	average		0.256322		0.2747		0.2588		average		0.253767		0.275467		0.254867
maximum	0.254		0.2774		0.2699	maximum		0.2817		0.2789		0.2634		maximum		0.2542		0.2798		0.2589
minimum	0.2506		0.2704		0.2631	minimum		0.2514		0.2717		0.2523		minimum		0.2532		0.2706		0.2511
SD	0.000980516		0.00249087		0.00208533	SD		0.00960323		0.00259567		0.00303933		SD		0.000278388		0.00319531		0.00319022
samples	9		9		9	samples		9		9		9		samples		9		9		9
