# Supplementary material for: Biomimetic remineralization of acid etched enamel using agarose hydrogel model
Source: F1000Res. 2018 Sep 17;7:1476. [Version 1] doi: 10.12688/f1000research.16050.1 (PMC6178904; doi:10.12688/f1000research.16050.1)
Supplement: Raw scanning electron microscope (SEM) images [file f1000research-7-17529-s0001.tgz]

Archive with 1 entries (1 files):
- ecace464-0afb-461b-980e-a1b7b6275eec_Raw_SEM_images.zip
